# Supplementary material for: Evaluation of Prospective ECG-Triggered CT Scan as a Practical Alternative to Standard Retrospective ECG-Gated Scan for Pre-TAVI Patients
Source: J Clin Med. 2025 Jan 28;14(3):878. doi: 10.3390/jcm14030878 (PMC11818146; doi:10.3390/jcm14030878)
Supplement: Supplementary file 1 [file jcm-14-00878-s001.zip]

Archive with 1 entries (1 files):
- jcm-3427030-supplementary.pdf
